# Supplementary material for: Identifying state-level policy and provision domains for physical education and physical activity in high school
Source: Int J Behav Nutr Phys Act. 2013 Jul 1;10:86. doi: 10.1186/1479-5868-10-86 (PMC3711838; doi:10.1186/1479-5868-10-86)
Supplement: Additional file 1 — Items from SPHHS considered in exploratory factor analysis. This table lists all items from the 2000 and 2006 SPHHS related to physical education and physical activity and includes results from exploratory factor analysis for each item. [file 1479-5868-10-86-S1.xlsx]

## Sheet: Appendix A
Order	SHPPS Questionnaire	ITEM 2000	2000 QUESTION	Response options 2000	ITEM 2006	2006 Question	Response options 2006	Grade Level	Policy	Compare 00 to 06	Keep or Remove for Factor Analysis	Item Label	Final Domain from Factor Analysis		Factor Loading 06	Factor Loading 00	Analysis Note
1	Physical Education	PES01	Has your state adopted a policy stating that districts or schools will follow any national or state physical education standards or guidelines? These might cover topics such as the goals and objectives of physical education or expected student outcomes	Y/N	PES1	Has your state adopted a policy stating that districts or schools will follow any national or state physical education standards or guidelines?	Y/N	All	Yes	Part of direction from 2006 are in the 2000 Q	combine PES1 and PES2 to form 1 "Standard" item with 3 response options	POLICY or Encourage National Guidelines/Standards for PE (3 levels)	STAND		0.804	0.928
2	Physical Education	PES02	Has your state adopted a policy encouraging (e.g. in memoranda or guidelines) districts or schools to follow any national or state physical education standards or guidelines? (e.g., in memoranda or guidelines)	Y/N	PES2	Has your state adopted a policy encouraging districts or schools to follow any national or state physical education standards or guidelines? (e.g., in memoranda or guidelines)	Y/N	ALL	YES	2000 included e.g. in question	combine PES1 and PES2 to form 1 "Standard" item with 3 response options
3	Physical Education	PES03	Are these physical education standards or guidelines based on the National Standards for Physical Education?		PES3	Are these physical education standards or guidelines based on the National Standards for Physical Education from the National Association for Sport and Physical Education?	Y/N	ALL	NO	2000 does not include "from NASPE"	KEEP	'Follow National Standards for PE from the NASPE	STAND		0.952	0.743
4	Physical Education		N/A		PES4	Are these physical education standards or guidelines based on the guidelines for school and community programs to promote lifelong physical activtiy amoung young people from the CDC?	Y/N	ALL	NO	NO Match	NO
5	Physical Education	PES04A	Which of the following methods does your state education agency use to improve district or school compliance with these physical education standards or guidelines? Staff development for physical education teachers		PES5	The next questions ask about methods your state agency might use...To improve compliance with physical education standards or guidelines, does your state use staff development for physical education teachers?	Y/N	ALL	NO	Format of questions: Slight different	KEEP	'Compliance measures: Staff development PE teachers	STAND		0.519	0.789
6	Physical Education				PES6	The next questions ask about methods your state agency might use...To improve compliance with physical education standards or guidelines, does your state include physical education in statewide assessments or testing?	Y/N	ALL	NO	NO Match	NO
7	Physical Education	PES04B	Which of the following methods does your state education agency use to improve district or school compliance with these physical education standards or guidelines? Monitoring student achievement	Y/N				All		NO Match	NO
8	Physical Education	PES04C	Which of the following methods does your state education agency use to improve district or school compliance with these physical education standards or guidelines? Submission of written reports by district or schools	Y/N	PES7	The next questions ask about methods your state agency might use…Does your state use written reports from districts or schools to document compliance with physical education standards or guidelines?	Y/N	All	NO	SAME: Wording is slightly different	KEEP	'Compliance measures: written reports by district or schools	STAND		0.908	0.827
9	Physical Education				PES8	The next questions ask about methods your state agency might use…Is physical education included when you state does onsite reviews in school districts for overall compliance with educational standards or guidlines?	Y/N	All	NO	Not included in 2000	NO
10	Physical Education	PES04D	Which of the following methods does your state education agency use to improve district or school compliance with these physical education standards or guidelines? Teacher evaluations or classroom monitoring	Y/N				All		Not included in 2006	NO
11	Physical Education	PES04E	Which of the following methods does your state education agency use to improve district or school compliance with these physical education standards or guidelines? Teachers mentoring other teachers	Y/N				All		Not included in 2006	NO
12	Physical Education	PES22	Has your state adopted goals, objectives, or expected outcomes for senior high school physical education?	Y/N	PES28	Has your state adopted goals, objectives, or expected outcomes for senior high school physical education?	Y/N	SH	NO	same	KEEP	'State goals for Sr High PE	STAND		0.704	0.442
13	Physical Education				PES29A	The next questions ask about student outcomes. Do the goals and objectives adopted by your state for senior high school physical education specifically address... Competence in motor skills and movement patterns needed to perform a variety of physical activities?	Y/N	SH	NO	Combine PES23F and G from 2000 to match this item	KEEP	'Student Outcomes: competence in motor skills and movement for PA	Student-Goals		0.789	0.997
14	Physical Education	PES23F	Do the goals and objectives adopted by your state for senior high school physical education specifically address… Development of fundamental motor skills such as running, skipping, throwing, or striking.	Y/N				SH		Combine with PES23G to match PES29a from 2006 (results above)	KEEP
15	Physical Education	PES23G	Do the goals and objectives adopted by your state for senior high school physical education specifically address… Development of specialized motor skills such as catching with a glove, a swim stroke, or a tennis serve.	Y/N				SH		Combine with PES23F to match PES29a from 2007 (results above)	KEEP
16	Physical Education				PES29B	The next questions ask about student outcomes. Do the goals and objectives adopted by your state for senior high school physical education specifically address... Understanding of movement concepts, principles, strategies, and tactics as they apply to the learning and performance of physical activities?	Y/N	SH	NO	NO MATCH	NO
17	Physical Education	PES23D	Do the goals and objectives adopted by your state for senior high school physical education specifically address...Regular participation in physical activity?	Y/N	PES29C	The next questions ask about student outcomes. Do the goals and objectives adopted by your state for senior high school physical education specifically address...Regular participation in physical activity?	Y/N	SH	NO	Same	KEEP	'Student Outcomes: regular PA participation	Student-Goals		0.864	0.997
18	Physical Education	PES23E	Do the goals and objectives adopted by your state for senior high school physical education specifically address… maintenance of a healthy fitness level?	Y/N	PES29D	The next questions ask about student outcomes. Do the goals and objectives adopted by your state for senior high school physical education specifically address... Achievement and maintenance of a health-enhancing level of physical fitness?	Y/N	SH	NO	Same; wording slightly different	KEEP	'Student Outcomes: Achievement and maintenance of healthy fitness level	Student-Goals		0.789	0.993
19	Physical Education	PES23J	Do the goals and objectives adopted by your state for senior high school physical education specifically address…Demonstration of responsible personal and social behavior in physical activity settings?	Y/N	PES29E	The next questions ask about student outcomes. Do the goals and objectives adopted by your state for senior high school physical education specifically address... Responsible personal and social behavior that respects self and others in physical activity settings?	Y/N	SH	NO	Same; wording slightly different	KEEP	'Student Outcomes: Good sportsmanship	Student-Goals		0.871	0.997
20	Physical Education	PES23C	Do the goals and objectives adopted by your state for senior high school physical education specifically address…positive attitude toward physical activity?	Y/N	PES29F	The next questions ask about student outcomes. Do the goals and objectives adopted by your state for senior high school physical education specifically address... Value for physical activity for health, enjoyment, challenge, self-expression, and/or social interaction?	Y/N	SH	NO	Similar; wording is different	KEEP	'Student Outcomes: Value physical activity (positive attitudes towards PA)	Student-Goals		1.162	0.997
21	Physical Education	PES23A	Do the goals and objectives adopted by your state for senior high school physical education specifically address…Knowledge of the benefits of physical activity?	Y/N				SH		NO MATCH	NO
22	Physical Education	PES23B	Do the goals and objectives adopted by your state for senior high school physical education specifically address…knowledge of the principles of exercise, that is frequency, intensity, and duration?	Y/N				SH		NO MATCH	NO
23	Physical Education	PES23H	Do the goals and objectives adopted by your state for senior high school physical education specifically address…Ability to perform a wide variety of movement forms at a basic skill level?	Y/N				SH		Similar to PES29a but advanced/basic distinction changes question too much	NO
24	Physical Education	PES23I	Do the goals and objectives adopted by your state for senior high school physical education specifically address…Ability to perform two or more movement forms at an advanced level?	Y/N				SH		Similar to PES29a but advanced/basic distinction changes question too much	NO
25	Physical Education	PES24	Has your state adopted a policy stating that senior high schools will teach physical education?	Y/N	PES30	Has your state adopted a policy stating that senior high schools will teach physical education?	Y/N	SH	Yes	Same	KEEP	'Policy to teach PE in Sr HS	Teach Time		0.935	1.041
26	Physical Education	PES25	Based on policies adopted by your state, how much physical education are students required to receive while in senior high school? States use many ways to describe these requirements, such as minutes per week,hours per quarter, or hours per year.	open	PES31	States use many ways to describe how much physical education students are required to received while in senior high school. For example, states may describe these requirements in terms of minutes per week, hours per quarter, or hours per year. In your state, are there specified time requirements for physical activity at the senior high school level?	Y/N	SH	Yes	Similar; wordin and response format different	KEEP	'Specified time requirements for PA in Sr HS	Teach Time		0.827	0.845
27	Physical Education	PES27			PES32	Has your state adopted a policy describing reasons that senior high school students may be exempted from physical education?	Y/N	SH	Yes	Not specifically asked in 00, check box in Q27 from 00 could be same	NO, item covered in specific Q's below	'Allow Exemptions					Information within other items
28	Physical Education	PES27A	Based on policies adopted by your state, can senior high school students be exempted from physical education requirements for one grading period or longer for each of the following reasons?…religious reasons?	Y/N	PES33A	Has your state adopted a policy stating that senior high school students can be exempted from physical education requirements for one grading period or longer for…religious reasons?	Y/N	SH	Yes	Same	KEEP	'Exemptions: Religious	Exemptions External		1.048	0.743
29	Physical Education	PES27B	Based on policies adopted by your state, can senior high school students be exempted from physical education requirements for one grading period or longer for… Permanent physical disability?	Y/N	PES33B	Has your state adopted a policy stating that senior high school students can be exempted from physical education requirements for one grading period or longer for… Lonterm physical or medical disability?	Y/N	SH	Yes	Same; wordin different	KEEP	'Exemptions: Long term physical or medical Disability	Exemptions External		0.738	0.79
30	Physical Education	PES27C	Based on policies adopted by your state, can senior high school students be exempted from physical education requirements for one grading period or longer for… Cognitive disability?	Y/N	PES33C	Has your state adopted a policy stating that senior high school students can be exempted from physical education requirements for one grading period or longer for… Cognitive disability?	Y/N	SH	Yes	Same	KEEP	'Exemptions: Cognitive Disability	Exemptions External		0.603	0.682
31	Physical Education	PES27D	Based on policies adopted by your state, can senior high school students be exempted from physical education requirements for one grading period or longer for… High physical competency test score?	Y/N	PES33D	Has your state adopted a policy stating that senior high school students can be exempted from physical education requirements for one grading period or longer for… High physical competency test score?	Y/N	SH	Yes	Same	KEEP	'Exemptions: High physical competency test score					Load on opposite factors for 2000 and 2006
32	Physical Education	PES27G	Based on policies adopted by your state, can senior high school students be exempted from physical education requirements for one grading period or longer for…participation in school activities other than sports, such as band or chorus, or cheerleading?	Y/N	PES33E	Has your state adopted a policy stating that senior high school students can be exempted from physical education requirements for one grading period or longer for…participation in school activities other than sports, such as band or chorus?	Y/N	SH	Yes	cheerleading included in 2000, but not 2006; Different order	KEEP	'Exemptions: Participation in non	Exemptions School related		0.895	0.936
33	Physical Education	PES27I	Based on policies adopted by your state, can senior high school students be exempted from physical education requirements for one grading period or longer for…Participation in community sports activities?	Y/N	PES33F	Has your state adopted a policy stating that senior high school students can be exempted from physical education requirements for one grading period or longer for…Participation in community sports activities?	Y/N	SH	Yes	Same; different order	KEEP	'Exemptions: Participation in community sports	Exemptions School related		0.863	0.773
34	Physical Education	PES27J	Based on policies adopted by your state, can senior high school students can be exempted from physical education requirements for one grading period or longer for…Participation in community service activities?	Y/N	PES33G	Has your state adopted a policy stating that senior high school students can be exempted from physical education requirements for one grading period or longer for…Participation in community service activities?	Y/N	SH	Yes	Same; different order	KEEP
35	Physical Education	PES27E	Based on policies adopted by your state, can senior high school students can be exempted from physical education requirements for one grading period or longer for…enrollment in other courses, such as math or science?	Y/N	PES33H	Has your state adopted a policy stating that senior high school students can be exempted from physical education requirements for one grading period or longer for… Enrollment in other courses, such as math or science?	Y/N	SH	Yes	Same; different order	KEEP	'Exemptions: Coursework (eg: math)					Cross Loading
36	Physical Education	PES27F	Based on policies adopted by your state, can senior high school students can be exempted from physical education requirements for one grading period or longer for…participation in school sports?	Y/N	PES33I	Has your state adopted a policy stating that senior high school students can be exempted from physical education requirements for one grading period or longer for… participation in school sports?	Y/N	SH	Yes	Same; different order	KEEP	'Exemptions: participation in school sports	Exemptions School related		0.985	1.077
37	Physical Education	PES27H	Based on policies adopted by your state, can senior high school students can be exempted from physical education requirements for one grading period or longer for…participation in vocational training?	Y/N	PES33J	Has your state adopted a policy stating that senior high school students can be exempted from physical education requirements for one grading period or longer for…Partcipation in vocational training?	Y/N	SH	Yes	Same; different order	KEEP	'Exemptions: Participation in vocational training	Exemptions School related		0.668	0.613
38	Physical Education				PES34	Does your state require or recommend that districts or schools use one particular curriculum for senior high school physical education?	Y/N	SH	Yes	NO Match	NO
39	Physical Education	PES28	Has your state education agency developed its own curricula for senior high school physical education?	Y/N				SH		NO Match	NO
40	Physical Education				PES35	Who developed that curriculum? Mark all that Apply	1 to 6	SH	NO	NO Match	NO
41	Physical Education	PES29A	During the past 2 years, has your state educationagency provided the following information and materials for senior high school physical education? ... A list of one or more recommended senior high school physical education curricula?	Y/N	PES36A	The next questions ask about information and materials that state agencies may provide for senior high school physical education. During the past 2 years, has your state provided... A list of one or more recommended senior high school physical education curricula?	Y/N	SH	NO	Same	KEEP	'State provided materials: recommended curricula	INFO/MATERIAL		0.424	0.904
42	Physical Education	PES29B	During the past 2 years, has your state educationagency provided the following information and materials for senior high school physical education?...an senior high school physical education curricular?	Y/N	PES36B	The next questions ask about information and materials that state agencies may provide for senior high school physical education. During the past 2 years, has your state provided...an senior high school physical education curricular?	Y/N	SH	NO	Same	KEEP	'State provided materials: Sr. HS PE curricular	INFO/MATERIAL		0.504	0.981
43	Physical Education	PES29C	During the past 2 years, has your state educationagency provided the following information and materials for senior high school physical education?... A chart describing the scope and sequence of instruction for physical education?	Y/N	PES36C	The next questions ask about information and materials that state agencies may provide for senior high school physical education. During the past 2 years, has your state provided... A chart describing the scope and sequence of instruction for physical education?	Y/N	SH	NO	Same	KEEP	'State provided materials: chart on scope and sequence of PE instruction	INFO/MATERIAL		0.399	0.865
44	Physical Education	PES29D	During the past 2 years, has your state educationagency provided the following information and materials for senior high school physical education?... Lesson plans or learning activities for physical education?	Y/N	PES36D	The next questions ask about information and materials that state agencies may provide for senior high school physical education. During the past 2 years, has your state provided... Lesson plans or learning activities for physical education?	Y/N	SH	NO	Same	KEEP	'State provided materials: PE lesson plans	INFO/MATERIAL		0.862	0.952
45	Physical Education	PES29E	During the past 2 years, has your state educationagency provided the following information and materials for senior high school physical education?... Plans for how to assess or evaluate students in physical education?	Y/N	PES36E	The next questions ask about information and materials that state agencies may provide for senior high school physical education. During the past 2 years, has your state provided... Plans for how to assess or evaluate students in senior high school physical education?	Y/N	SH	NO	Same	KEEP	'State provided materials: Student Assessments/evaluations for Sr HS PE	INFO/MATERIAL		1.026	0.746
46	Physical Education	PES30B	Has your state adopted a policy stating that schools will implement the following measures to meet the physical education needs of students with permanent physical or cognitive disabilities: Providing adapted physical education as appropriate?	Y/N	PES37A	Has your state adopted a policy stating that schools will implement the following measures to meet the physical education needs of students with permanent physical or cognitive disabilities: Providing adapted physical education as appropriate?	Y/N	ALL	Yes	Same; order different	KEEP	'Special Populations: Adapted physical education courses	SPECPOP		0.977	0.971
47	Physical Education	PES30A	Has your state adopted a policy stating that schools will implement the following measures to meet the physical education needs of students with permanent physical or cognitive disabilities: Mainstreaming into regular physical education as appropriate?	Y/N	PES37B	Has your state adopted a policy stating that schools will implement the following measures to meet the physical education needs of students with permanent physical or cognitive disabilities: Mainstreaming into regular physical education as appropriate?	Y/N	ALL	Yes	Same; order different	KEEP	'Special Populations: Mainstreaming	SPECPOP		0.991	0.964
48	Physical Education	PES30C	Has your state adopted a policy stating that schools will implement the following measures to meet the physical education needs of students with permanent physical or cognitive disabilities: Using modified equipment in regular physical education?	Y/N	PES37C	Has your state adopted a policy stating that schools will implement the following measures to meet the physical education needs of students with permanent physical or cognitive disabilities: Using modified equipment or facilities in regular physical education?	Y/N	ALL	Yes	Combine PES30C and PES30D to Match PES37C from 2006	KEEP	'Special Populations: Use of modified equipment or facilities in PE	SPECPOP		0.986	0.983
49	Physical Education	PES30D	Has your state adopted a policy stating that schools will implement the following measures to meet the physical education needs of students with permanent physical or cognitive disabilities: using modified facilities in regular physical education?	Y/N				ALL		Combine PES30C and PES30D to Match PES37C from 2007	KEEP
50	Physical Education	PES30E	Has your state adopted a policy stating that schools will implement the following measures to meet the physical education needs of students with permanent physical or cognitive disabilities: Using teaching assistants in regular physical education?	Y/N	PES37D	Has your state adopted a policy stating that schools will implement the following measures to meet the physical education needs of students with permanent physical or cognitive disabilities: Using teaching assistants in regular physical education?	Y/N	ALL	Yes	same	KEEP	'Special Populations: Use of TAs in PE	SPECPOP		0.863	0.985
51	Physical Education	PES30F	Has your state adopted a policy stating that schools will implement the following measures to meet the physical education needs of students with permanent physical or cognitive disabilities: Including physical education in 504 plans or individualized education plans (IEPs)?	Y/N	PES37E	Has your state adopted a policy stating that schools will implement the following measures to meet the physical education needs of students with permanent physical or cognitive disabilities: Including physical education in 504 plans or individualized education plans (IEPs)?	Y/N	ALL	Yes	same; 2000 does not mention 504 plans	KEEP	'Special Populations: Including PE in 504 plans or IEPs	SPECPOP		0.956	0.895
52	Physical Education				PES37F	Has your state adopted a policy stating that schools will implement the following measures to meet the physical education needs of students with permanent physical or cognitive disabilities: Use modified assessments?	Y/N	ALL	Yes	NO Match	NO
53
54	Physical Education	PES41A	Does your state education agency require or recommend that senior high schools give written tests of students’ knowledge related to physical education?	Y/N	PES44A	The next questions ask about senior high school student assessment that is required or recommended by the state. Does your state require or recommend that senior high schools give Written tests of students’ knowledge related to physical education?	R/R/N	SH	Yes	Same; question format different	KEEP	'Student Assessment: written tests on PE	Student-Testing		0.948	0.941
55	Physical Education	PES41B	Does your state education agency require or recommend that senior high schools give skill performance tests related to physical education?	Y/N	PES44B	Does your state require or recommend that senior high schools give skill performance tests related to physical education?	R/R/N	SH	Yes	Same; question format different	KEEP	'Student Assessment: Skill performance tests	Student-Testing		0.997	0.951
56	Physical Education	PES42	Does your state education agency require or recommend that senior high schools test students' fitness levels?	R/R/N	PES45	Does your state require or recommend that senior high schools test students' fitness levels?	R/R/N	SH	Yes	Same	KEEP	'Student Assessment: Fitness level testing	Student-Testing		0.884	0.855
57	Physical Education
58	Physical Education	PES43B	Does your state education agency require or recommend that senior schools use: Fitnessgram?	R/R/N	PES46A	The next questions ask about specific fitness tests. Does your state require or recommend that senior high schools use: Fitnessgram?	R/R/N	SH	Yes	Same	KEEP	'Student Assessment: Use Fitnessgram	Student-Testing		0.755	0.864
59	Physical Education	PES43D	Does your state education agency require or recommend that senior schools use: President's Challenge (President's Council on Physical Fitness and Sports)?	R/R/N	PES46B	The next questions ask about specific fitness tests. Does your state require or recommend that senior high schools use: Physical fitness test from President’s challenge?	R/R/N	SH	Yes	Same	KEEP	'Student Assessment: President’s Fitness Challenge	Student-Testing		0.907	0.852
60	Physical Education					The next questions ask about specific fitness tests. Does your state require or recommend that senior high schools use: Health Fitness test from President’s challenge?	R/R/N	SH	Yes	NO Match	NO
61	Physical Education	PES43E	Does your state education agency require or recommend that senior high schools use: Youth Fitness Test (YMCA)?	R/R/N	PES46D	The next questions ask about specific fitness tests. Does your state require or recommend that senior high schools use: Youth fitness test from YMCA?	R/R/N	SH	Yes	Same	KEEP	'Student Assessment: YMCA Youth Fitness test	Student-Testing		0.637		no variance in 2000
62	Physical Education				PES46E	The next questions ask about specific fitness tests. Does your state require or recommend that senior high schools use: any other fitness test?	R/R/N	SH	Yes	NO Match	NO
63	Physical Education	PES43C	Does your state education agency require or recommend that senior schools use: National Youth Physical Fitness Program (U.S. Marines Youth Foundation)?	R/R/N				SH		NO Match	NO
64	Physical Education	PES43F	Does your state education agency require or recommend that senior high schools use: A state-developed fitness test?	R/R/N				SH		NO Match	NO
65	Physical Education	PES44A	Has your state adopted a policy encouraging (e.g. in memoranda or guidelines) senior high schools to use students' fitness test results in the following ways? Develop individualized physical activity plans?	Y/N				SH		NO Match	NO
66	Physical Education	PES44B	Has your state adopted a policy encouraging (e.g. in memoranda or guidelines) senior high schools to use students' fitness test results in the following ways? Determine recipients of fitness awards?	Y/N				SH		NO Match	NO
67	Physical Education	PES44C	Has your state adopted a policy encouraging (e.g. in memoranda or guidelines) senior high schools to use students' fitness test results in the following ways? File them in the school record?	Y/N				SH		NO Match	NO
68	Physical Education	PES44D	Has your state adopted a policy encouraging (e.g. in memoranda or guidelines) senior high schools to use students' fitness test results in the following ways? Share them with the student's parents or guardians?	Y/N				SH		NO Match	NO
69	Physical Education	PES45	Has your state adopted a policy stating that senior high schools will submit data on students' fitness test results to the state education agency?	Y/N				SH		NO Match	NO
70	Physical Education	PES46A	Has the state adopted a policy requiring that students wear appropriate protective gear when engaged... Physical activities during physical education?	Y/N	PES47A	The next questions are about your state' policies on the use of protective gear. Has your state adopted a policy requiring that students wear appropriate protective gear during physical education?	Y/N	ALL	Yes	Same; question format Slight different	KEEP	'Protective gear: require appropriate protective gear in PE	PROTECT-GEAR		0.915	0.989
71	Physical Education	PES46B	Has the state adopted a policy requiring that students wear appropriate protective gear when engaged... Intramural sports?	Y/N	PES47B	The next questions are about your state' policies on the use of protective gear. Has your state adopted a policy requiring that students wear appropriate protective gear when engaged in Intramural activities or physical activity clubs?	Y/N	ALL	Yes	Same; format different; includes "PA clubs" in 06	KEEP	'Protective gear: require appropriate protective gear intramural or PA clubs	PROTECT-GEAR		1.056	0.966
72	Physical Education	PES46C	Has the state adopted a policy requiring that students wear appropriate protective gear when engaged... Interscholastic sports?	Y/N	PES47C	The next questions are about your state' policies on the use of protective gear. Has your state adopted a policy requiring that students wear appropriate protective gear when engaged in interscholastic sports?	Y/N	ALL	Yes	Same; question format different	KEEP	'Protective gear: require appropriate protective gear during interscholastic sports	PROTECT-GEAR		0.68	0.946
73	Physical Education	PES47	Has your state adopted a policy that prohibits schools from using physical activity (e.g., laps or push-ups) to punish students for bad behavior in physical education?	Y/N	PES48	Has your state adopted a policy that prohibits schools from using physical activity, for example laps or push-ups, to punish students for bad behavior in physical education?	Y/N	ALL	Yes	Same; slightly different wording	Combine PES48 and PES49 to form 1 item with 3 response options	'Prohibit(3) or discourage(2) PA as punishment	Punishment		1	1
74	Physical Education	PES48	Does your state education agency discourage (e.g., in memoranda or guidelines) schools from using physical activity to punish students for bad behavior in physical education?	Y/N	PES49	Does your state actively discourage schools from using physical activity to punish students for bad behavior in physical education?	Y/N	ALL	No	Same; slightly different wording	Combine PES48 and PES49 to form 1 item with 3 response options	'PA as punishment: discouraged
75	Physical Education				PES50	Has your state adopted a policy that prohibits schools from using physical activity (e.g., laps or push-ups) to punish students for poor performance or bad behavior in interscholastics sports?	Y/N	ALL	Yes	NO Match	NO
76	Physical Education				PES51	Does your state actively discourage schools from using physical activity (e.g., laps or push-ups) to punish students for poor performance or bad behavior in interscholastic sports?	Y/N	ALL	No	NO Match	NO
77	Physical Education	PES49	Has your state adopted a policy that prohibits schools from excluding students from all or part of physical education as punishment for bad behavior in another class?	Y/N	PES52	Has your state adopted a policy that prohibits schools from excluding students from all or part of physical education as punishment for bad behavior in another class?	Y/N	ALL	Yes	Same	Combine PES52 and PES53 to form 1 item with 3 response options	'Prohibit(3) or discourage(2) PE exclusion as punishment	Punishment		0.874	0.74
78	Physical Education	PES50	Does your state education agency discourage (e.g., in memoranda or guidelines) schools from excluding students from all or part of physical education to punish students for bad behavior in another class?	Y/N	PES53	Does your state actively discourage schools from excluding students from all or part of physical education to punish students for bad behavior in another class?	Y/N	ALL	No	Same	Combine PES52 and PES53 to form 1 item with 3 response options	'PA as punishment: discourages exclusion from PE as punishment for behavior in another class
79	Physical Education	PES51C	Based on policy adopted by your state, what is the required student-to-teacher ratio for physical education in each of the following grade levels? If your state has not adopted a policy for a grade level, please mark the "No Policy" box. Senior high school.	open	PES56C	Has your state adopted a policy specifying a maximum student-to-teacher ratio for physical education in Senior high school?	Y/N	SH	Yes	Different format but matching questions avaliable	KEEP	'PE teachers: Set a maximum student			Low	Low loadings
80	Physical Education	PES52C	Has your state adopted a policy stating that newly hired staff who teach physical education at the senior high school level will have undergraduate or graduate training in physical education or a related field?	Y/N	PES57C	Has your state adopted a policy stating that newly hired staff who teach physical education at the senior high school level will have undergraduate or graduate training in physical education or a related field?	Y/N	SH	Yes	Same; format different	KEEP	'PE teachers: new hires have undergraduate or higher level training in PE or related field	CERT_NEW		1	1
81	Physical Education	PES53	Does your state offer certification, licensure, or endorsement to teach physical education?	Y/N	PES58	Does your state offer certification, licensure, or endorsement to teach physical education?	Y/N	ALL	No	Same	KEEP	'PE teachers: certification or licensure available for PE			no variance	very little variance
82	Physical Education	PES54A	Which of the following types of certification, licensure, or endorsement does your state offer for physical education teachers? Physical education for grades K-12?	Y/N	PES59A	The next questions ask about types of certfication, licensure, or endorsement your state may offer for physical education teachers. Does your state offer certification, licensure, or endorsement for... Physical education for grades K–12?	Y/N	ALL	No	Same	KEEP	'PE teachers: certification/licensure PE for K			Low cross		item total/alpha low
83	Physical Education	PES54D	Which of the following types of certification, licensure, or endorsement does your state offer for physical education teachers?... Physical education for senior high school?	Y/N	PES59D	Does your state offer certification, licensure, or endorsement for... Physical education for senior high school?	Y/N	SH	No	Same	KEEP	'PE teachers: certification/licensure PE for Sr. HS	CERT_GEN		1	1	Loadings forced due to few number of items
84	Physical Education	PES54E	Which of the following types of certification, licensure, or endorsement does your state offer for physical education teachers?... Combined physical education and health education for grades K–12?	Y/N	PES59E	Does your state offer certification, licensure, or endorsement for... Combined physical education and health education for grades K–12?	Y/N	ALL	No	Same	KEEP	'PE teachers: certification/licensure combined PE and Health K			Low cross		item total/alpha low
85	Physical Education	PES54H	Which of the following types of certification, licensure, or endorsement does your state offer for physical education teachers?... Combined physical education and health education for senior high school?	Y/N	PES59H	Does your state offer certification, licensure, or endorsement for... Combined physical education and health education for senior high school?	Y/N	SH	No	Same	KEEP	'PE teachers: certification/licensure combined PE and Health Sr. HS	CERT_GEN		0.63	0.768
86	Physical Education	PES55C	Has your state adopted a policy stating that newly hired staff who teach physical education at the senior high school level will be certified, licensed, or endorsed by the state to teach physical education? If your state does not offer certification, licensure, or endorsement to teach physical education at a level, please mark the "not offered" box in the last column.	Y/N/Not offered	PES60C	Has your state adopted a policy stating that newly hired staff who teach physical education at the senior high school level will be certified, licensed, or endorsed by the state to teach physical education?	Y/N/Not offered	SH	Yes	Same; format different	KEEP	'PE teachers: new hires for Sr. HS PE must be licensed/certified (YES/NO)	CERT_NEW		0.75	0.819
87	Physical Education	PES56	Has your state adopted a policy stating that teachers will earn continuing education credits on physical education topics to maintain state certification, licensure, or endorsement to teach physical education?	Y/N	PES61	Has your state adopted a policy stating that teachers will earn continuing education credits on physical education topics to maintain state certification, licensure, or endorsement to teach physical education?	Y/N	ALL	Yes	Same	KEEP	'PE teachers: CEE on PE topics to maintain certification/licensure			FL -0.34: -0.219	low x-loading in 2006;
88	Physical Education				PES62	Has your state adopted a policy stating that each district will have someone to oversee or coordinate physical education?	Y/N	ALL	Yes	NO Match	NO
89	Physical Education	PES57	Has your state adopted a policy stating that each school will have someone to oversee or coordinate physical education at the school?	Y/N	PES63	Has your state adopted a policy stating that each school will have someone to oversee or coordinate physical education at the school?	Y/N	ALL	Yes	Same	KEEP	'PE teachers: each school has a director of PE			Cross
90	Physical Education	PES58A	During the past 2 years, has your state education agency provided any funding for or offered staff development on each of the following topics to those who teach PE? This might include workshops, conferences, continuing education, graduate courses, or any other kind of in-service. Methods to increase the amount of class time students are physically active?	Y/N	PES64A	My next questions are about staff development for those who teach PE. This might include workshops, conference, continuing education, graduate courses, or any other kind of in-service. During the past 2 years, has your state provided any funding for or offered staff development to those who teach PE on... Methods to increase the amount of class time students are physically active?	Y/N	ALL	No	Same	KEEP	'Staff Development: In increasing amount of class time students PA	Staff Development		0.918	0.969
91	Physical Education	PES58B	During the past 2 years, has your state education agency provided any funding for or offered staff development on each of the following topics to those who teach PE? This might include workshops, conferences, continuing education, graduate courses, or any other kind of in-service. ... Methods to promote gender equity in physical education and sports?	Y/N	PES64B	During the past 2 years, has your state provided any funding for or offered staff development to those who teach PE on... Methods to promote gender equity in physical education and sports?	Y/N	ALL	No	Same	KEEP	'Staff Development: promoting gender equity in PE/sports	Staff Development		0.857	0.892
92	Physical Education	PES58C	During the past 2 years, has your state education agency provided any funding for or offered staff development on each of the following topics to those who teach PE? This might include workshops, conferences, continuing education, graduate courses, or any other kind of in-service. ... Using technology such as computers or video cameras or heart rate monitors for physical education?	Y/N	PES64C	During the past 2 years, has your state provided any funding for or offered staff development to those who teach PE on... Using technology such as computers or video cameras for physical education?	Y/N	ALL	No	Combine with PES64D to Match PES58c	KEEP	'Staff Development: use technology and monitors	Staff Development		0.973	0.963
93	Physical Education				PES64D	During the past 2 years, has your state provided any funding for or offered staff development to those who teach PE on... Using activity-monitoring devices such as pedometers or heart rate monitors for PE?	Y/N	ALL	No	Combine with PES64C to Match PES58c	KEEP
94	Physical Education	PES58D	During the past 2 years, has your state education agency provided any funding for or offered staff development on each of the following topics to those who teach PE? This might include workshops, conferences, continuing education, graduate courses, or any other kind of in-service. ... Encouraging family involvement in physical activity?	Y/N	PES64E	During the past 2 years, has your state provided any funding for or offered staff development to those who teach PE on... Encouraging family involvement in physical activity?	Y/N	ALL	No	Same; examples in 2000	KEEP	'Staff Development: Encouraging family involvement in PA	Staff Development		0.867	0.913
95	Physical Education	PES58E	During the past 2 years, has your state education agency provided any funding for or offered staff development on each of the following topics to those who teach PE? This might include workshops, conferences, continuing education, graduate courses, or any other kind of in-service. ... Administering or using fitness tests?	Y/N	PES64F	During the past 2 years, has your state provided any funding for or offered staff development to those who teach PE on... Administering or using fitness tests?	Y/N	ALL	No	Same; examples in 2001	KEEP	'Staff Development: administering fitness tests	Staff Development		0.947	0.885
96	Physical Education	PES58F	During the past 2 years, has your state education agency provided any funding for or offered staff development on each of the following topics to those who teach PE? This might include workshops, conferences, continuing education, graduate courses, or any other kind of in-service. ... Helping students develop individualized physical activity plans?	Y/N	PES64G	During the past 2 years, has your state provided any funding for or offered staff development to those who teach PE on... Helping students develop individualized physical activity plans?	Y/N	ALL	No	Same; examples in 2002	KEEP	'Staff Development: developing individualized PA plans	Staff Development		0.985	0.944
97	Physical Education	PES58G	During the past 2 years, has your state education agency provided any funding for or offered staff development on each of the following topics to those who teach PE? This might include workshops, conferences, continuing education, graduate courses, or any other kind of in-service. ... Injury prevention and first aid?	Y/N	PES64H	During the past 2 years, has your state provided any funding for or offered staff development to those who teach PE on... Injury prevention and first aid?	Y/N	ALL	No	Same; examples in 2003	KEEP	'Staff Development: Injury prevention and first aid	Staff Development		0.82	0.907
98	Physical Education	PES58H	During the past 2 years, has your state education agency provided any funding for or offered staff development on each of the following topics to those who teach PE? This might include workshops, conferences, continuing education, graduate courses, or any other kind of in-service. ... Teaching physical education to students with permanent physical or cognitive disabilities?	Y/N	PES64I	During the past 2 years, has your state provided any funding for or offered staff development to those who teach PE on... Teaching PE to students with long-term physical, medical, or cognitive disabilities?	Y/N	ALL	No	Same; wording slightly different	KEEP	'Staff development: Teaching special populations	Staff Development		0.985	0.953
99	Physical Education	PES58I	During the past 2 years, has your state education agency provided any funding for or offered staff development on each of the following topics to those who teach PE? This might include workshops, conferences, continuing education, graduate courses, or any other kind of in-service. ... Teaching individual or paired activities or sports?	Y/N	PES64J	During the past 2 years, has your state provided any funding for or offered staff development to those who teach PE on... Teaching individual or paired activities or sports?	Y/N	ALL	No	Same	KEEP	'Staff development: Teaching individual or paired activities/sports	Staff Development		0.893	0.997
100	Physical Education	PES58J	During the past 2 years, has your state education agency provided any funding for or offered staff development on each of the following topics to those who teach PE? This might include workshops, conferences, continuing education, graduate courses, or any other kind of in-service. ... Teaching team or group activities or sports?	Y/N	PES64K	During the past 2 years, has your state provided any funding for or offered staff development to those who teach PE on... Teaching team or group activities or sports?	Y/N	ALL	No	Same	KEEP	'Staff development: teaching team/group activities/sports	Staff Development		0.923	0.992
101	Physical Education	PES58K	During the past 2 years, has your state education agency provided any funding for or offered staff development on each of the following topics to those who teach PE? This might include workshops, conferences, continuing education, graduate courses, or any other kind of in-service. ... Teaching movement skills and concepts?	Y/N	PES64L	During the past 2 years, has your state provided any funding for or offered staff development to those who teach PE on... Teaching movement skills and concepts?	Y/N	ALL	No	Same	KEEP	'Staff development: teaching movement skills/concepts	Staff Development		0.969	0.952
102	Physical Education	PES58L	During the past 2 years, has your state education agency provided any funding for or offered staff development on each of the following topics to those who teach PE? This might include workshops, conferences, continuing education, graduate courses, or any other kind of in-service. ... Assessing or evaluating student performance in physical education?	Y/N	PES64M	During the past 2 years, has your state provided any funding for or offered staff development to those who teach physical education on... Assessing or evaluating student performance in physical education?	Y/N	ALL	No	Same	KEEP	'Staff development: assessing student performance in PE	Staff Development		0.962	0.869
103	Physical Education	PES58M	During the past 2 years, has your state education agency provided any funding for or offered staff development on each of the following topics to those who teach PE? This might include workshops, conferences, continuing education, graduate courses, or any other kind of in-service. ... Developing and using student portfolios for physical education?	Y/N	PES64N	During the past 2 years, has your state provided any funding for or offered staff development to those who teach physical education on... Developing and using student portfolios for physical education?	Y/N	ALL	No	Same	KEEP	'Staff development: Developing and using student portfolios for PE	Staff Development		1.044	0.882
104	Physical Education				PES64O	During the past 2 years, has your state provided any funding for or offered staff development to those who teach PE on... Teaching methods to promote inclusion and active participation of overweight children during physical education?	Y/N	ALL	No	NO Match	NO
105	Physical Education				PES64P	During the past 2 years, has your state provided any funding for or offered staff development to those who teach PE on... Chronic health conditions, for example asthma or diabetes, including recognizing and responding to severe symptoms or reducing triggers?	Y/N	ALL	No	NO Match	NO
106	Physical Education	PES59A	During the past 12 months, have state physical education staff worked on physical education activities with state health education staff?	Y/N	PES65A	Now i'm going to ask you about collaboration among physical education staff and other staff in your state. During the past 12 months, have state-level physical education staff worked on physical education activities with state-level school health education staff?	Y/N/Not have	ALL	No	Same	KEEP	'Collaboration: PE staff worked with state level health ed staff(YES/NO)	collaboration		0.992	0.995
107	Physical Education	PES59B	During the past 12 months, have state physical education staff worked on physical education activities with state health services staff?	Y/N	PES65B	What about with state-level school health services staff?	Y/N/Not have	ALL	No	Same	KEEP	'Collaboration: Worked with state level health services staff (YES/NO)	collaboration		0.861	0.952
108	Physical Education	PES59C	During the past 12 months, have state physical education staff worked on physical education activities with state mental health or social services staff?	Y/N	PES65C	What about with state-level school mental health or social services staff?	Y/N/Not have	ALL	No	Same	KEEP	'Collaboration: state level mental health/SS staff(YES/NO)	collaboration		0.674	0.925
109	Physical Education	PES59D	During the past 12 months, have state physical education staff worked on physical education activities with state food service staff?	Y/N	PES65D	What about with state-level school nutrition or food service staff?	Y/N/Not have	ALL	No	Slight Difference	KEEP	'Collaboration: state level school nutrition/food service staff(YES/NO)	collaboration		0.959	0.9
110	Physical Education				PES66A	During the past 12 months, have state-level physical education staff worked on physical education activities with staff or members from... Action for Healthy Kids?	Y/N	ALL	No	NO Match	NO
111	Physical Education	PES60A	During the past 12 months, have state physical education staff worked on physical education activities with staff or members from... State-level AAHPERD (American Alliance for Physical Education, Recreation, and Dance)?	Y/N	PES66B	During the past 12 months, have state-level physical education staff worked on physical education activities with staff or members from... State-level AAHPERD (American Alliance for Physical Education, Recreation, and Dance)?	Y/N	ALL	No	same	KEEP	'Collaboration: State level American Alliance for Physical Education, Recreation, and Dance staff	collaboration		0.865	0.979
112	Physical Education	PES60B	During the past 12 months, have state physical education staff worked on physical education activities with staff or members from... Governor’s Council on Physical Fitness and Sports?	Y/N	PES66C	During the past 12 months, have state-level physical education staff worked on physical education activities with staff or members from... Governor’s Council on Physical Fitness and Sports?	Y/N	ALL	No	same	KEEP	'Collaboration: Staff from Governor’s council on physical fitness and sports	collaboration		0.621	0.645
113	Physical Education	PES60C	During the past 12 months, have state physical education staff worked on physical education activities with staff or members from... the state parks or recreation department?	Y/N	PES66D	During the past 12 months, have state-level physical education staff worked on physical education activities with staff or members from... the state parks or recreation department?	Y/N	ALL	No	same	KEEP	'Collaboration: Staff from state parks and rec department	collaboration		0.541	0.574
114	Physical Education				PES66E	During the past 12 months, have state-level physical education staff worked on physical education activities with staff or members from... A State-level school nurses' association?	Y/N	ALL	No	NO Match	NO
115	Physical Education				PES66F	During the past 12 months, have state-level physical education staff worked on physical education activities with staff or members from... State-level physicians' organization, such as the American Academy of pediatrics?	Y/N	ALL	No	not included in 2000	NO
116	Physical Education	PES60D	During the past 12 months, have state physical education staff worked on physical education activities with staff or members from... State-level health organization, such as AHA (American Heart Association), ACS (American Cancer Society)?	Y/N	PES66G	During the past 12 months, have state-level physical education staff worked on physical education activities with staff or members from... State-level health organization, such as AHA (American Heart Association), ACS (American Cancer Society)?	Y/N	ALL	No	Same	KEEP	'Collaboration: staff from state level health organization	collaboration		0.906	0.976
117	Physical Education					During the past 12 months, have state-level physical education staff worked on physical education activities with staff or members from... A state-level school health committee, council, or team?	Y/N	ALL	No	NO Match	NO
118	Physical Education	PES60E	During the past 12 months, have state physical education staff worked on physical education activities with staff or members from... Colleges or universities?	Y/N	PES66I	During the past 12 months, have state-level physical education staff worked on physical education activities with staff or members from... Colleges or universities?	Y/N	ALL	No	same	KEEP	'Collaboration: Staff from colleges or universities	collaboration		0.862	0.983
119	Physical Education	PES60F	During the past 12 months, have state physical education staff worked on physical education activities with staff or members from... Businesses?	Y/N	PES66J	During the past 12 months, have state-level physical education staff worked on physical education activities with staff or members from... Businesses?	Y/N	ALL	No	Same	KEEP	'Collaboration: staff from businesses	collaboration		0.668	0.71
120	Physical Education	PES61A	During the past 2 years, have the following aspects of your state physical education program been evaluated? Student satisfaction with the physical education program.	Y/N				ALL		NO Match	NO
121	Physical Education	PES61B	During the past 2 years, have the following aspects of your state physical education program been evaluated? Family satisfaction with the physical education program.	Y/N				ALL		NO Match	NO
122	Physical Education	PES61C	During the past 2 years, have the following aspects of your state physical education program been evaluated? Physical education policies?	Y/N				ALL		NO Match	NO
123	Physical Education	PES61D	During the past 2 years, have the following aspects of your state physical education program been evaluated? Physical education curricula?	Y/N				ALL		NO Match	NO
124	Physical Education	PES61E	During the past 2 years, have the following aspects of your state physical education program been evaluated? Physical education staff development or in-service programs?	Y/N				ALL		NO Match	NO
125	Physical Education				PES67	Has your state adopted a policy encouraging districts or schools to support or promote walking or biking to and from school?	Y/N	ALL	Yes		NO
126	Physical Education	PES62A	The next questions ask about interscholastic sports coaches in your state. Has your state adopted a policy stating that head coaches of interscholastic sports will... Have previous coaching experience in any sport?	Y/N	PES68A	the next questions ask about interscholastic sports in your state. Has your state adopted a policy stating that head coaches of interscholastic sports will... Have previous coaching experience in any sport?	Y/N	ALL	Yes	Same; question wording slight different	KEEP	'Interscholastic head coaches: have pervious coaching experience in any sport	Coach_new		0.965	0.968
127	Physical Education	PES62B	The next questions ask about interscholastic sports coaches in your state. Has your state adopted a policy stating that head coaches of interscholastic sports will... Have previous coaching experience in the sports they will be coaching?	Y/N	PES68B	Has your state adopted a policy stating that head coaches of interscholastic sports will... Have previous coaching experience in the sports they will be coaching?	Y/N	ALL	Yes	Same; question wording slight different	KEEP	'Interscholastic head coaches: have pervious coaching experience in the sports they will be coaching	Coach_new		0.916	0.876
128	Physical Education	PES62C	The next questions ask about interscholastic sports coaches in your state. Has your state adopted a policy stating that head coaches of interscholastic sports will... Have a teaching certificate?	Y/N	PES68C	Has your state adopted a policy stating that head coaches of interscholastic sports will... Have a teaching certificate?	Y/N	ALL	Yes	Same; question wording slight different	KEEP	'Interscholastic head coaches: have a teaching certificate	Coach_new		0.847	0.611
129	Physical Education	PES62D	The next questions ask about interscholastic sports coaches in your state. Has your state adopted a policy stating that head coaches of interscholastic sports will... Complete a coaches’ training course?	Y/N	PES68D	Has your state adopted a policy stating that head coaches of interscholastic sports will... Complete a coaches’ training course?	Y/N	ALL	Yes	Same; question wording slight different	KEEP	'Interscholastic head coaches: complete a coaches training course	Coach_new		0.44	0.716	Low factor loading in 2006 compared to others.
130	Physical Education	PES62E	The next questions ask about interscholastic sports coaches in your state. Has your state adopted a policy stating that head coaches of interscholastic sports will... Be certified in first aid?	Y/N	PES68E	Has your state adopted a policy stating that head coaches of interscholastic sports will... Be certified in first aid?	Y/N	ALL	Yes	Same; question wording slight different	Not relavent	'Interscholastic head coaches: be certified in first aid					first aid
131	Physical Education	PES62F	The next questions ask about interscholastic sports coaches in your state. Has your state adopted a policy stating that head coaches of interscholastic sports will... Be certified in cardiopulmonary resuscitation or CPR?	Y/N	PES68F	Has your state adopted a policy stating that head coaches of interscholastic sports will... Be certified in cardiopulmonary resuscitation or CPR?	Y/N	ALL	Yes	Same; question wording slight different	Not relavent	'Interscholastic head coaches: be certified in CPR					First aid
132	Physical Education	PES62G	The next questions ask about interscholastic sports coaches in your state. Has your state adopted a policy stating that head coaches of interscholastic sports will... Be employed by the school or school district?	Y/N	PES68G	Has your state adopted a policy stating that head coaches of interscholastic sports will... Be employed by the school or school district?	Y/N	ALL	Yes	Same; question wording slight different	KEEP	'Interscholastic head coaches: be employed by the school/school district	Coach_new		0.916	0.761
133	Physical Education				PES69	Has your state adopted a policy stating that assistant coaches or volunteer athletic aids will complete a training course?	Y/N/no assitants	ALL	Yes	not included in 2000	NO
134	Physical Education	PES63	During the past 2 years, has your state education agency provided any funding for or offered staff development to coaches of interscholastic sports?	Y/N	PES70	During the past 2 years, has your state education agency provided any funding for or offered staff development to coaches of interscholastic sports?	Y/N	ALL	No	Same	KEEP	'Interscholastic head coaches: State education agency provided funding for or offered staff development					Low loading
135	Physical Education	PES64	During the past 2 years, has any other state-level organization or agency provided any funding for or offered staff development to coaches of interscholastic sports?	Y/N	PES71	During the past 2 years, has any other state-level organization or agency provided any funding for or offered staff development to coaches of interscholastic sports?	Y/N	ALL	No	Same	KEEP	'Interscholastic head coaches: Any state agency provided funding for or offered staff development					Low loading
136	Physical Education	PES65	Currently, does someone in your state oversee or coordinate physical education?	Y/N	PES72	Currently, does someone in your state oversee or coordinate physical education?	Y/N	ALL	No	Same	KEEP	'State level coordinator of PE	STAND		0.951	0.838
137	Physical Education	PES66	Are you this person?	Y/N	PES73	Are you this person?	Y/N	ALL	No	Same	KEEP	'Are you the state level coordinator?
138	Health Services	HSS46C	During the past 2 years, has your state provided any funding for or offered staff development on each of the following topics to school nurses? Physical activity and fitness counseling	Y/N	HSS56B	During the past 2 years, has your state provided funding for or offered staff development to school nurses on physical activity and fitness counseling?	Y/N	ALL	No	Same	KEEP	'Staff development on PA and fitness counseling: School nurses					Low and oposite sign in different years.
139	Health Services	HSS36C	Has your state adopted a policy stating that districts or schools will provide each of the following services to students when needed? These services might be provided in one-on-one or small group discussions by any school staff. Please do not include classroom instruction.	Y/N	HSS45B	Has your state adopted a policy stating that districts or schools will provide physical activity and fitness counseling?	Y/N	ALL	Yes	Same	KEEP	'Districts/schools provide PA and fitness counseling					Low loading in 2006 and decrease in alpha and low item total correlation
140	School Policy and Environment	ENVS35B	Has your state adopted a policy on each of the following topics? The inspection or maintenance of playground facilities and equipment, such as playing surfaces, benches, monkey bars, and swings	Y/N	ENS34A	Has your state adopted a policy on the inspection or maintenance of... playground facilities and equipment, such as playing surfaces, benches, monkey bars, and swings?	Y/N	?	YES	Same	KEEP	'Inspection or maintenance of playgrounds and equipment	INSPECT-GEAR		0.929	0.844
141	School Policy and Environment	ENVS35C	Has your state adopted a policy on each of the following topics? The inspection or maintenance of indoor athletic facilities and equipment, such as playing surfaces, benches, tumbling mats, and weight lifting equipment.	Y/N	ENS34B	Has your state adopted a policy on the inspection or maintenance of... Indoor athletic facilities and equipment, such as playing surfaces, benches, tumbling mats, and weight lifting equipment?	Y/N	?	YES	Same	KEEP	'Inspection or maintenance of indoor athletic facilities and equipment	INSPECT-GEAR		0.987	0.94
142	School Policy and Environment	ENVS35D	Has your state adopted a policy on each of the following topics? The inspection or maintenance of outdoor athletic facilities and equipment, such as playing fields and bleachers.	Y/N	ENS34C	Has your state adopted a policy on the inspection or maintenance of... Outdoor athletic facilities and equipment, such as playing fields and bleachers?	Y/N	?	YES	Same	KEEP	'Inspection or maintenance of outdoor athletic facilities and equipment	INSPECT-GEAR		0.968	1.03
143	Faculty and Staff Health Promotion	FSHS04E	Has your state adopted a policy stating that districts or schools will provide any funding for or sponsor each of the following services or programs for faculty and staff? Physical activity and fitness counseling	Y/N	FHS13L	Has your state adopted a policy stating that districts or schools will provide funding for or offer activities for faculty and staff related to the following? Physical activity and fitness counseling	Y/N	?	YES	Same	KEEP	'Staff development on PA and fitness counseling: Faculty and staff	Staff PA promotion		0.996	N/A	No variance in 2000
144	Faculty and Staff Health Promotion	FSHS05	Has your state adopted a policy stating that districts or schools will provide funding for or sponsor any physical activity programs for faculty and staff, such as aerobics classes, basketball leagues, or walking or jogging clubs?	Y/N	FHS15	Has your state adopted a policy stating that districts or schools will provide funding for or offer activity programs for faculty and staff, such as aerobics classes, basketball leagues, or walking or jogging clubs?	Y/N	?	YES	Same	KEEP	'Funding for/offer staff activity programs	Staff PA promotion		0.89	N/A	No variance in 2000
145	Faculty and Staff Health Promotion	FSHS06	Has your state adopted a policy stating that indoor or outdoor school facilities or equipment that could be used for physical activity will be made available for faculty and staff to use? Please include any school facilities or equipment such as gyms, cafeterias, swimming pools, weight-lifting equipment, and cardiovascular equipment.	Y/N	FHS16	Has your state adopted a policy stating that indoor or outdoor school facilities or equipment that could be used for physical activity will be made available for faculty and staff to use? Remember, we are talking about facilities or equipment that are available to faculty and staff because they work in your state's schools. Do not consider facilities or equipment that are available to all residen…	Y/N	?	YES	Same	KEEP	'School facilities/equipment available to staff for PA	Staff PA promotion		0.796	0.627
146	Health Education	HES19D	Has your state adopted a policy stating that senior high schools will teach each of the following health topics?...Physical activity and fitness - that is classroom instruction, not a physical education period?	Y/N	HES24D	Has your state adopted a policy stating that senior high schools will teach about… Physical activity and fitness, that is classroom instruction, not a physical education period?	Y/N	HS	YES	Same	KEEP	'PA and fitness instruction outside of PE period			High cross	Low loadings
147	Health Education	HES39D	During the past 2 years, has your state education agency provided any funding for or offered staff development on each of the following topics to those who teach health education?...Physical activity and fitness - classroom instruction, not a physical activity period?	Y/N	HES38D	During the past two years, has your state provided funding for or offered staff development to those who teach health education on… Physical activity and fitness?	Y/N	ALL	NO	Same	KEEP	'Staff development on PA and fitness counseling: Health instructors	Staff Development		0.782	0.589
148	Health Education	HES41A	During the past 12 months, have state-level health education staff worked on health education activities with the following groups?... State physical education staff?	Y/N	HES40A	During the past 12 months, have state-level health education staff worked on health education activities with state-level physical education staff?	Y/N/NA	ALL	NO	Same	KEEP	'State level PE Staff: worked with state level health education staff	collaboration		0.94	0.484
149	Health Services	HSS12B	During the past 12 months, have state health services staff worked on school health services activities with each of the following groups?... state-level physical education staff?	Y/N	HSS22B	During the past 12 months, have state-level health services staff worked on school health services activities with state-level physical education staff?	Y/N/NA	ALL	NO	Same	KEEP	'State level PE Staff: worked with state level health services staff	collaboration		0.94	0.464
150	Mental Health and social Services	MHS05B	During the past 12 months, have state-level mental health or social services staff worked on school mental health or social services activities with each of the following groups?... state-level physical education staff	Y/N	MHS7B	During the past 12 months, have state-level mental health or social services staff worked on school mental health or social services activities with state-level physical education staff?	Y/N/NA	ALL	NO	Same	KEEP	'State level PE Staff: worked with state level mental health or SS staff	collaboration		0.469	0.519
151	Mental Health and social Services	MHS22C	During the past 2 years, has your state provided any funding for or offered staff development on each of the following topics to mental health or social services staff?... Physical activity and fitness conseling?	Y/N	MHS23B	During the past two years, has your state provided funding for or offered staff development to mental health or social services staff on… Physical activity and fitness counseling?	Y/N	ALL	NO	Same	KEEP	'Staff development on PA and fitness counseling: Mental health and SS staff					Loading negative in 2006 but positive in 2000
152	Food Service	FSS14B	During the past 12 months, have state food service staff worked on school food service or nutrition activities with each of the following groups?... state-level physical education staff?	Y/N	FSS6B	During the past 12 months, have state-level child nutrition or food services staff worked on school food service or nutrition activities with state-level physical education staff?	Y/N/NA	ALL	NO	Same	KEEP	'State level PE Staff: worked with state level child nutrition/ food services staff				Low loading in 2000
