# Supplementary material for: Identifying state-level policy and provision domains for physical education and physical activity in high school
Source: Int J Behav Nutr Phys Act. 2013 Jul 1;10:86. doi: 10.1186/1479-5868-10-86 (PMC3711838; doi:10.1186/1479-5868-10-86)
Supplement: Additional file 2 — Change in policy domain scores by state. Table indicates whether a particular state had an increased (I), decreased (D), or did not change (0) for each of the 17 policy domains. [file 1479-5868-10-86-S2.xlsx]

## Sheet: Appendix B
	# of Policy Domain Scores			Individual Policy Domains
STATE	Positive change	No change	Negative change	P1	P2	P3	P4	P5	P6	P7	P8	P9	P10	P11	P12	P13	P14	P15	P16	P17
ALABAMA	1	9	6		0	0	D	D	D	I	D	0	0	D	0	0	0	D	0	0
ALASKA	4	9	4	I	0	0	0	I	0	D	0	I	D	D	0	0	0	D	I	0
ARIZONA	5	10	1	D	I	0	0	0		0	I	0	0	I	0	0	0	I	I	0
ARKANSAS	2	9	6	0	D	0	0	D	D	0	I	0	D	D	0	D	0	I	0	0
CALIFORNIA	4	10	3	D	I	0	0	I	0	I	I	0	0	0	D	0	0	D	0	0
COLORADO	2	7	7	I	I	0	0	0		D	0	D	0	D	D	D	0	D	D	0
CONNECTICUT	6	8	3	D	I	I	0	I	I	I	D	0	I	0	D	0	0	0	0	0
DC	4	6	7	0	I	D	0	D	0	D	D	I	D	I	D	0	I	D	0	0
DELAWARE	10	5	1	I	I	I	0	I		I	0	I	I	I	0	I	I	D	0	0
FLORIDA	10	6	1	I	I	I	I	0	0	0	I	I	I	D	0	I	0	I	I	0
GEORGIA	4	8	3	I	0	0	0	I	D	D	0	D	0	I	0	0			I	0
HAWAII	5	5	5	D	I	D	0		D	I		0	I	I	I	D	0	0	D	0
IDAHO	4	9	1		I	0	0	D	0	0	I		0	I	0	I	0		0	0
ILLINOIS	6	10	1	0	I	I	0	0	D	I	0	I	0	I	0	0	0	0	0	I
INDIANA	2	10	5	I	D	0	0	0	D	D	I	0	D	0	D	0	0	0	0	0
IOWA	4	10	1	D	I	0		0	0	0	0		I	I	0	0	0	0	0	I
KANSAS	5	7	4		D	0	0	0	D	D	I	0	I	I	0	I	0	D	I	0
KENTUCKY	2	7	6	D	0			D	D	D	I	0	D	I	D	0	0	0	0	0
LOUISIANA	6	6	4		I	0	D	0	I	D	I	0	I	I	D	0	0	I	0	D
MAINE	3	6	6	D	D	0	0	I	I	D		D	0	0	I	D	0		0	D
MARYLAND	4	10	2	D	I	0	0		D	I	0	0	0	0	I	I	0	0	0	0
MASSACHUSETTS	3	13	1	0	I	D	0	0	0	0	0	0	I	0	0	I	0	0	0	0
MICHIGAN	6	6	5	0	I	D	D	I	I	I	I	D	I	0	0	0	0	D	0	D
MINNESOTA	5	6	5	0	I	I	0	0	D	D	I	0	I	D	D	D	0		0	I
MISSISSIPPI	3	3	3		D			D	D	I				I	I	0	0			0
MISSOURI	1	9	7	I	D	0	0	0	D	D	0	0	D	D	D	0	0	D	0	0
MONTANA	0	11	5		0	0	0	0	0	D	D	0	D	D	D	0	0	0	0	0
NEBRASKA	7	7	3	D	I	0	D	0	0	I	I	I	I	I	0	0	0	D	I	0
NEVADA	8	6	3	I	D	0	D	0	I	I	I	0	I	D	I	0	0	I	0	I
NEW HAMPSHIRE	4	8	2	0	D			0	I	I	0		I	0	0	I	0	0	0	D
NEW JERSEY	6	10	1	I	I	0	D	0	I	0	I	0	I	0	I	0	0	0	0	0
NEW MEXICO	9	5	2	0	I	0	I	I	I	I	I		I	I	I	0	0	D	0	D
NEW YORK	5	6	6	I	0	0	I	I	0	D	D	D	0	D	I	D	0	I	0	D
NORTH CAROLINA	6	8	3	0	D	0	0	D	I	0	I	0	D	I	I	0	I	I	0	0
NORTH DAKOTA	7	7	3	I	I	D	0	I	0	I	I	0	D	D	0	0	I	I	0	0
OHIO	0	8	7	0	D	D	0	0		0	0	D	D	D	D	0		0	D	0
OKLAHOMA	4	7	5	I	I	0	0	I	D	D	0	I	0	D	D	0	0		0	D
OREGON	11	4	2	I	I	I	0	D	I	I	I	D	I	I	0	I	0	I	0	I
PENNSYLVANIA	9	8	0	0	I	I	0	0	I	I	I	I	I	0	I	I	0	0	0	0
RHODE ISLAND	6	9	2	0	I	0	0	0	D	0	0	0	I	I	I	I	0	I	D	0
SOUTH CAROLINA	1	9	7	I	D	0	0	D	0	D	0	0	D	D	D	0	0	D	0	0
SOUTH DAKOTA	5	7	5	0	D	0	0	D	D	I	I	I	0	I	0	0	0	D	D	I
TENNESSEE	3	10	4	0	D	0	0	I	D	D	0	0	D	0	I	0	0	0	0	I
TEXAS	5	8	3	0	I	D	0	D		0	0	I	D	I	0	0	0	I	I	0
UTAH	13	2	1	I	I	D	I	I		I	I	I	I	I	I	I	I	I	0	0
VERMONT	6	7	3	D	I	0	0	0	D	I		I	I	I	D	I	0	0	0	0
VIRGINIA	6	6	5	I	I	D	0	I	D	I	D	I	0	I	D	0	0	0	D	0
WASHINGTON	7	8	1	I	I	0	0	0	0	I		I	0	I	I	0	0	D	I	0
WEST VIRGINIA	2	9	5	0	I	0	0	I	0	D	D		0	D	0	0	D	0	D	0
WISCONSIN	6	9	2	I	0	0	0	0	0	I	I	I	I	D	I	D	0	0	0	0
WYOMING	5	9	2	D	I	0	0	0	0	0	0		I	I	0	I	0	I	D	0
I = Positive change; D = Decrease/negative change; 0 = No Change (shade = grey); score missing (shade = black)
*For both exemption domains an increased score = more exemptions from physical education which is scored as a negative change.
P1=Coaching; P2=Collaboration; P3=Exemptions from PE religious or disability; P4=Exemptions from PE for school or sport participation; P5=Require protective gear; P6=Maintain or inspect PA facilities; P7=Provide PE information/materials; P8=Discourage physical activity as punishment; P9=Implementation of adaptive PE; P10=Staff development opportunities; P11=Standards and compliance for PE; P12=Te…
